# Supplementary material for: Investigating the physical and chemical factors affecting the microbial status of water in the water distribution network of Babol City with an emphasis on the HPC index
Source: PLoS One. 2025 Jun 12;20(6):e0324186. doi: 10.1371/journal.pone.0324186 (PMC12161526; doi:10.1371/journal.pone.0324186)
Supplement: S1 Dataset — (XLSX) [file pone.0324186.s001.xlsx]

## Sheet: Sheet3
			(CFU/ml) HPC	کلرآزاد باقیمانده (mg/l)	درجه حرارت (°C)	کدورت (NTU)	pH	MPN	(CFU/ml) HPC	کلرآزاد باقیمانده (mg/l)	درجه حرارت (°C)	کدورت (NTU)	pH	MPN
منبع ذخیره	36.5346	52.7017	35	0	17	0.2	6.9	1.4	38	0.5	11	0.4	7.2	2.4
کشوری	36.5362	52.6997	2	0.5	18	0.3	7.6	0	5	0.5	12	0.5	7.9	1
ولایت	36.5387	52.6831	0	0.4	18	0.3	7.7	0	3	0	12	0.5	8	1
موزیرج	36.5355	52.6683	95	0.1	18	0.2	7.6	3.8	98	0.1	12	0.4	7.9	4.8
طلوت	36.4743	52.6931	10	0.5	18	0.4	7.5	0	13	0	12	0.6	7.8	1
مسیر	36.483	52.6929	0	0.5	16	0.43	7.6	0	3	0	10	0.63	7.9	1
بیمارستان رو حانی	36.5114	52.7196	160	0	16	0.78	6.9	6.4	163	0	10	0.98	7.2	7.4
بزاز	36.5558	52.6934	45	0.1	18	1.8	7.8	1.8	48	0	12	2	8.1	2.8
حمزکلا	36.5699	52.6791	100	0	21	0.7	6.8	0	103	0	15	0.9	7.1	1
سه راه امیرکلا	36.5779	52.6754	52	0	17	0.8	7.7	2.08	55	0	11	1	8	3.08
مدرس	36.5532	52.6801	20	0.2	19	1.1	6.8	0	23	0	13	1.3	7.1	1
قاضی کتی	36.5418	52.6719	10	0.2	18	0.2	7.6	0	13	0	12	0.4	7.9	1
شهابنیا	36.5527	52.6715	40	0.1	18	0.4	7.9	0	43	0	12	0.6	8.2	1
میرکبیر	36.561	52.6702	11	0	17	0.5	7.6	0	14	0	11	0.7	7.9	1
مخزن سرپل	36.527	52.67	26	0.4	17	0.4	7.5	0	29	0.2	11	0.6	7.8	1
سرپل	36.527	52.67	7	0.4	16	0.5	7.7	0.28	10	0.2	10	0.7	8	1.28
فرهنگیان	36.5233	52.6688	300	0.1	17	0.4	7.8	12	303	0	11	0.6	8.1	13
دانشگاه	36.5322	52.6967	7	0.2	18	0.3	7.2	0	10	0	12	0.5	7.5	1
بازار روز	36.5377	52.6944	201	0	17	1.1	7.2	8.04	204	-0.2	11	1.3	7.5	9.04
نقیب کلا	36.5463	52.6834	800	0	18	3	7.9	32	803	-0.2	12	3.2	8.2	33
چهارشنبه پیش	36.552	,52.6847106	0	0.4	18	0.2	7.7	0	3	0	12	0.4	8	1
بازار رضوان	36.5561	52.6912	240	0.1	18	0.8	7.4	9.6	243	0	12	1	7.7	10.6
ته شهاب نیا	36.5541	52.6729	130	0.1	18	1.1	7	0	133	-0.1	12	1.3	7.3	1
بلوار مادر	36.5582	52.6682	80	0.2	17	0.7	7	0	83	0	11	0.9	7.3	1
سما	36.5483	52.6656	400	0.3	17	0.6	7.8	16	403	0.1	11	0.8	8.1	17
طالقانی	36.5387	52.6681	500	0	16	1	7.7	20	503	0	10	1.2	8	21
فاطمه الزهرا	36.5164	52.6574	350	0.1	16	0.5	7.6	14	353	0	10	0.7	7.9	15
احیا	36.5585	52.6811	80	0.5	17	0.7	7.6	0	83	0.3	11	0.9	7.9	1
دانشگاه فرهنگیان	36.569	52.6972	900	0.4	18	1.1	7.6	36	903	0.2	12	1.3	7.9	37
پالیز	36.5729	52.6975	100	0.1	17	0.9	7.6	0	103	0	11	1.1	7.9	1
لندو	36.5696	52.6894	620	0.2	18	0.9	7.7	24.8	623	0	12	1.1	8	25.8
کامه کافه	36.5821	52.6932	0	0.9	14	0.4	7.7	0	3	0.7	8	0.6	8	1
ایستگاه امل	36.5381	52.676	540	0.1	18	0.5	7.7	21.6	543	0	12	0.7	8	22.6
17 شهریور	36.5502	52.6816	20	0.2	21	0.6	7.7	0	23	0	15	0.8	8	1
اندیشه	36.5543	52.6853	0	0.8	19	0.1	7.5	0	3	0.6	13	0.3	7.8	1
حمزکلا 2	36.5663	52.6823	0	0.9	20	0.06	7.4	0	3	0.7	14	0.26	7.7	1

## Sheet: فصل تر
name	y	x	(CFU/ml) HPC	RC (mg/l)	T (°C)	Turbidity (NTU)	pH	MPN	(CFU/ml) HPC	RC (mg/l)	T (°C)	Turbidity (NTU)	pH	MPN
Varmatun	36.4944	52.7183	35	0	19	0.2	6.9	1.4	38	0.5	17.6	0.4	6.5	1.3
Asb-e Shur Pey	36.5586	52.5376	2	0.5	20	0.3	7.6	0	5	0.5	18	0.5	7.2	0
Galoga	36.307	52.6303	900	0.4	20	1.1	7.09	36	903	0.2	18.4	1.3	7.3	35.9
Darun Kola-ye Sharqi	36.3914	52.7315	95	0.1	20	0.2	7.6	3.8	98	0.1	18.6	0.4	7.2	3.7
Seyyed Kola1	36.3105	52.7897	10	0.5	20	0.4	7.5	0	13	0.3	19	0.6	7.1	0
sorate	36.3806	52.6445	0	0.5	18	0.43	7.6	0	3	0.4	16.6	0.63	7.2	0
Dun Sar	36.4551	52.6322	500	0	18	1	7.7	20	503	0.2	18	1.2	6.82	19.9
Zafaran Kola	36.4376	52.6421	45	0.1	20	1.8	7.8	1.8	48	0.1	18.6	2	7.4	1.7
Ledar	36.3296	52.6654	100	0	23	0.7	6.8	0	103	0.2	21.6	0.9	6.4	0
Ghoran Talar	36.346	52.7904	52	0	19	0.8	7.7	2.08	55	0	18.6	1	7.3	1.98
Kardi Kola	36.1942	52.4639	20	0.2	21	1.1	6.8	0	23	0.4	19.9	1.3	6.4	0
Paricola	36.2093	52.4072	10	0.2	20	0.2	7.6	0	13	0.4	18.7	0.4	6.87	0
Sefid Tur	36.361	52.602	40	0.1	20	0.4	7.9	0	43	0.1	18.2	0.6	6.82	0
Kahar Kenar-e	36.3944	52.5932	11	0	19	0.5	7.6	0	14	0.2	17.6	0.7	6.92	0
Ghaemieh	36.5481	52.4955	26	0.4	19	0.4	7.5	0	29	0	17.6	0.6	6.97	0
Kapurchal	36.5197	52.7466	7	0.4	18	0.5	7.7	0.28	10	0.2	16.6	0.7	6.82	0.18
Kalhu Dasht-e	36.5393	52.7952	300	0.1	19	0.4	7.8	12	303	0	18	0.6	6.92	11.9
Postcola	36.3334	52.6484	400	0.3	19	0.6	7.8	16	403	0.1	18.6	0.8	6.87	15.9
Gol Chub	36.4251	52.6211	201	0	19	1.1	6.82	8.04	204	0.2	17.6	1.3	6.8	7.94
Valo Kola	36.4107	52.6849	800	0	20	3	7.59	32	803	0.2	18	3.2	7.5	31.9
Shahidabad	36.413	52.5643	0	0.4	20	0.2	7.37	0	3	0	19	0.4	7.3	0
Seyyed Kola2	36.5473	52.881	240	0.1	20	0.8	7.09	9.6	243	0	18.9	1	7	9.5
Shub Kola	36.4363	52.5909	130	0.1	20	1.1	7	0	133	0.2	18	1.3	6.6	0
Khardun Kola	36.2553	52.5115	80	0.2	19	0.7	7	0	83	0.3	17.9	0.9	6.6	0
momen abad-	36.418	52.5581	7	0.2	20	0.3	6.92	0	10	0	19	0.5	6.93	0
Baziar	36.4213	52.532	160	0	18	0.78	6.9	6.4	163	0.4	17	0.98	6.5	6.3
kuhpaye sahra	36.307	52.6303	350	0.1	18	0.5	7.6	14	353	0.2	19	0.7	6.92	13.9
Keshtely	36.437	52.6834	80	0.5	19	0.7	7.6	0	83	0.3	18.6	0.9	6.97	0
Halidasht	36.5402	52.6823	620	0.2	20	0.9	6.45	24.8	623	0.2	18	1.1	6.93	24.7
Marzikola	36.3643	52.7423	100	0.1	19	0.9	7.6	0	103	0.2	17.6	1.1	6.92	0
Amirkola	36.6008	52.6633	0	0.9	22	0.06	7.4	0	3	0.7	20.6	0.26	6.82	0
Cardarkola	36.3081	52.758	0	0.9	16	0.4	6.92	0	3	0.7	17.6	0.6	7.59	0
Ahangar Kola	36.3884	52.4925	540	0.1	20	0.5	6.82	21.6	543	0.5	18.2	0.7	7.37	21.5
Darun Kola-ye Gharbi	36.3967	52.67	20	0.2	23	0.6	7.59	0	23	0.9	21.6	0.8	7.09	0
Now Shirvan Kola	36.4603	52.6118	0	0.8	21	0.1	7.37	0	3	0.1	19.4	0.3	7.37	0
Gorjiabad	36.5202	52.7258	0	0.4	20	0.3	7.7	0	3	0	18.4	0.5	7.3	0
Bala Serest	36.4475	52.6567	7	0.4	18	0.5	7.37	0.28	10	0.4	16.9	0.7	7.8	0
Edmola	36.3094	52.5874	300	0.1	19	0.4	7.8	12	303	0.3	18.3	0.6	7.4	11.9
			48.5	0.2	20	0.5	7.545	0	51.5	0.2	18.25	0.7	6.95	0

## Sheet: فصل تر 
name	y	x	(CFU/ml) HPC	RC (mg/l)	T (°C)	Turbidity (NTU)	pH	MPN
Varmatun	36.4944	52.7183	38	0.5	17.6	0.4	6.5	1.3
Asb-e Shur Pey	36.5586	52.5376	5	0.5	18	0.5	7.2	0
Galoga	36.307	52.6303	903	0.2	18.4	1.3	7.3	35.9
Darun Kola-ye Sharqi	36.3914	52.7315	98	0.1	18.6	0.4	7.2	3.7
Seyyed Kola1	36.3105	52.7897	13	0.3	19	0.6	7.1	0
sorate	36.3806	52.6445	3	0.4	16.6	0.63	7.2	0
Dun Sar	36.4551	52.6322	503	0.2	18	1.2	6.82	19.9
Zafaran Kola	36.4376	52.6421	48	0.1	18.6	2	7.4	1.7
Ledar	36.3296	52.6654	103	0.2	21.6	0.9	6.4	0
Ghoran Talar	36.346	52.7904	55	0	18.6	1	7.3	1.98
Kardi Kola	36.1942	52.4639	23	0.4	19.9	1.3	6.4	0
Paricola	36.2093	52.4072	13	0.4	18.7	0.4	6.87	0
Sefid Tur	36.361	52.602	43	0.1	18.2	0.6	6.82	0
Kahar Kenar-e	36.3944	52.5932	14	0.2	17.6	0.7	6.92	0
Ghaemieh	36.5481	52.4955	29	0	17.6	0.6	6.97	0
Kapurchal	36.5197	52.7466	10	0.2	16.6	0.7	6.82	0.18
Kalhu Dasht-e	36.5393	52.7952	303	0	18	0.6	6.92	11.9
Postcola	36.3334	52.6484	403	0.1	18.6	0.8	6.87	15.9
Gol Chub	36.4251	52.6211	204	0.2	17.6	1.3	6.8	7.94
Valo Kola	36.4107	52.6849	803	0.2	18	3.2	7.5	31.9
Shahidabad	36.413	52.5643	3	0	19	0.4	7.3	0
Seyyed Kola2	36.5473	52.881	243	0	18.9	1	7	9.5
Shub Kola	36.4363	52.5909	133	0.2	18	1.3	6.6	0
Khardun Kola	36.2553	52.5115	83	0.3	17.9	0.9	6.6	0
momen abad-	36.418	52.5581	10	0	19	0.5	6.93	0
Baziar	36.4213	52.532	163	0.4	17	0.98	6.5	6.3
kuhpaye sahra	36.307	52.6303	353	0.2	19	0.7	6.92	13.9
Keshtely	36.437	52.6834	83	0.3	18.6	0.9	6.97	0
Halidasht	36.5402	52.6823	623	0.2	18	1.1	6.93	24.7
Marzikola	36.3643	52.7423	103	0.2	17.6	1.1	6.92	0
Amirkola	36.6008	52.6633	3	0.7	20.6	0.26	6.82	0
Cardarkola	36.3081	52.758	3	0.7	17.6	0.6	7.59	0
Ahangar Kola	36.3884	52.4925	543	0.5	18.2	0.7	7.37	21.5
Darun Kola-ye Gharbi	36.3967	52.67	23	0.9	21.6	0.8	7.09	0
Now Shirvan Kola	36.4603	52.6118	3	0.1	19.4	0.3	7.37	0
Gorjiabad	36.5202	52.7258	3	0	18.4	0.5	7.3	0
Bala Serest	36.4475	52.6567	10	0.4	16.9	0.7	7.8	0
Edmola	36.3094	52.5874	303	0.3	18.3	0.6	7.4	11.9
			51.5	0.2	18.25	0.7	6.95	0
			233.809	0.215228	1.11949	0.528643	0.332759	9.64838
			903	0.9	21.6	3.2	7.8	35.9
			3	0	16.6	0.26	6.4	0

## Sheet: فصل خشک 1
name	y	x	(CFU/ml) HPC	RC (mg/l)	T (°C)	Turbidity (NTU)	pH	MPN
Varmatun	36.4944	52.7183	35	0	19	0.2	6.9	1.4
Asb-e Shur Pey	36.5586	52.5376	2	0.5	20	0.3	7.6	0
Galoga	36.307	52.6303	900	0.4	20	1.1	7.09	36
Darun Kola-ye Sharqi	36.3914	52.7315	95	0.1	20	0.2	7.6	3.8
Seyyed Kola1	36.3105	52.7897	10	0.5	20	0.4	7.5	0
sorate	36.3806	52.6445	0	0.5	18	0.43	7.6	0
Dun Sar	36.4551	52.6322	500	0	18	1	7.7	20
Zafaran Kola	36.4376	52.6421	45	0.1	20	1.8	7.8	1.8
Ledar	36.3296	52.6654	100	0	23	0.7	6.8	0
Ghoran Talar	36.346	52.7904	52	0	19	0.8	7.7	2.08
Kardi Kola	36.1942	52.4639	20	0.2	21	1.1	6.8	0
Paricola	36.2093	52.4072	10	0.2	20	0.2	7.6	0
Sefid Tur	36.361	52.602	40	0.1	20	0.4	7.9	0
Kahar Kenar-e	36.3944	52.5932	11	0	19	0.5	7.6	0
Ghaemieh	36.5481	52.4955	26	0.4	19	0.4	7.5	0
Kapurchal	36.5197	52.7466	7	0.4	18	0.5	7.7	0.28
Kalhu Dasht-e	36.5393	52.7952	300	0.1	19	0.4	7.8	12
Postcola	36.3334	52.6484	400	0.3	19	0.6	7.8	16
Gol Chub	36.4251	52.6211	201	0	19	1.1	6.82	8.04
Valo Kola	36.4107	52.6849	800	0	20	3	7.59	32
Shahidabad	36.413	52.5643	0	0.4	20	0.2	7.37	0
Seyyed Kola2	36.5473	52.881	240	0.1	20	0.8	7.09	9.6
Shub Kola	36.4363	52.5909	130	0.1	20	1.1	7	0
Khardun Kola	36.2553	52.5115	80	0.2	19	0.7	7	0
momen abad-	36.418	52.5581	7	0.2	20	0.3	6.92	0
Baziar	36.4213	52.532	160	0	18	0.78	6.9	6.4
kuhpaye sahra	36.307	52.6303	350	0.1	18	0.5	7.6	14
Keshtely	36.437	52.6834	80	0.5	19	0.7	7.6	0
Halidasht	36.5402	52.6823	620	0.2	20	0.9	6.45	24.8
Marzikola	36.3643	52.7423	100	0.1	19	0.9	7.6	0
Amirkola	36.6008	52.6633	0	0.9	22	0.06	7.4	0
Cardarkola	36.3081	52.758	0	0.9	16	0.4	6.92	0
Ahangar Kola	36.3884	52.4925	540	0.1	20	0.5	6.82	21.6
Darun Kola-ye Gharbi	36.3967	52.67	20	0.2	23	0.6	7.59	0
Now Shirvan Kola	36.4603	52.6118	0	0.8	21	0.1	7.37	0
Gorjiabad	36.5202	52.7258	0	0.4	20	0.3	7.7	0
Bala Serest	36.4475	52.6567	7	0.4	18	0.5	7.37	0.28
Edmola	36.3094	52.5874	300	0.1	19	0.4	7.8	12
			48.5	0.2	20	0.5	7.545	0
			233.809	0.247965	1.34962	0.528643	0.38163	9.67806
			900	0.9	23	3	7.9	36
			0	0	16	0.06	6.45	0

## Sheet: Sheet4
	(CFU/ml) HPC	RC (mg/l)	T (°C)	Turbidity (NTU)	pH	MPN
	38	0.5	17.6	0.4	6.5	1.3
	5	0.5	18	0.5	7.2	0
	903	0.2	18.4	1.3	7.3	35.9
	98	0.1	18.6	0.4	7.2	3.7
	13	0.3	19	0.6	7.1	0
	3	0.4	16.6	0.63	7.2	0
	503	0.2	18	1.2	6.82	19.9
	48	0.1	18.6	2	7.4	1.7
	103	0.2	21.6	0.9	6.4	0
	55	0	18.6	1	7.3	1.98
	23	0.4	19.9	1.3	6.4	0
	13	0.4	18.7	0.4	6.87	0
	43	0.1	18.2	0.6	6.82	0
	14	0.2	17.6	0.7	6.92	0
	29	0	17.6	0.6	6.97	0
	10	0.2	16.6	0.7	6.82	0.18
	303	0	18	0.6	6.92	11.9
	403	0.1	18.6	0.8	6.87	15.9
	204	0.2	17.6	1.3	6.8	7.94
	803	0.2	18	3.2	7.5	31.9
	3	0	19	0.4	7.3	0
	243	0	18.9	1	7	9.5
	133	0.2	18	1.3	6.6	0
	83	0.3	17.9	0.9	6.6	0
	10	0	19	0.5	6.93	0
	163	0.4	17	0.98	6.5	6.3
	353	0.2	19	0.7	6.92	13.9
	83	0.3	18.6	0.9	6.97	0
	623	0.2	18	1.1	6.93	24.7
	103	0.2	17.6	1.1	6.92	0
	3	0.7	20.6	0.26	6.82	0
	3	0.7	17.6	0.6	7.59	0
	543	0.5	18.2	0.7	7.37	21.5
	23	0.9	21.6	0.8	7.09	0
	3	0.1	19.4	0.3	7.37	0
	3	0	18.4	0.5	7.3	0
	10	0.4	16.9	0.7	7.8	0
	303	0.3	18.3	0.6	7.4	11.9
	35	0	19	0.2	6.9	1.4
	2	0.5	20	0.3	7.6	0
	900	0.4	20	1.1	7.09	36
	95	0.1	20	0.2	7.6	3.8
	10	0.5	20	0.4	7.5	0
	0	0.5	18	0.43	7.6	0
	500	0	18	1	7.7	20
	45	0.1	20	1.8	7.8	1.8
	100	0	23	0.7	6.8	0
	52	0	19	0.8	7.7	2.08
	20	0.2	21	1.1	6.8	0
	10	0.2	20	0.2	7.6	0
	40	0.1	20	0.4	7.9	0
	11	0	19	0.5	7.6	0
	26	0.4	19	0.4	7.5	0
	7	0.4	18	0.5	7.7	0.28
	300	0.1	19	0.4	7.8	12
	400	0.3	19	0.6	7.8	16
	201	0	19	1.1	6.82	8.04
	800	0	20	3	7.59	32
	0	0.4	20	0.2	7.37	0
	240	0.1	20	0.8	7.09	9.6
	130	0.1	20	1.1	7	0
	80	0.2	19	0.7	7	0
	7	0.2	20	0.3	6.92	0
	160	0	18	0.78	6.9	6.4
	350	0.1	18	0.5	7.6	14
	80	0.5	19	0.7	7.6	0
	620	0.2	20	0.9	6.45	24.8
	100	0.1	19	0.9	7.6	0
	0	0.9	22	0.06	7.4	0
	0	0.9	16	0.4	6.92	0
	540	0.1	20	0.5	6.82	21.6
	20	0.2	23	0.6	7.59	0
	0	0.8	21	0.1	7.37	0
	0	0.4	20	0.3	7.7	0
	7	0.4	18	0.5	7.37	0.28
	300	0.1	19	0.4	7.8	12
	164.342	0.252632	18.9842	0.754474	7.19237	5.81816
	232.25	0.230636	1.35804	0.534668	0.396171	9.59863
	(CFU/ml) HPC	RC (mg/l)	T (°C)	Turbidity (NTU)	pH	MPN

## Sheet: Sheet2
	RC	تعداد	MPN		RC	تعداد	MPN
	0.6	0	0		0	0	0
	0.6	0	0		0	0	0
	0.2	0	0		0.5	0	0
	0.6	0	0		0.3	0	0
	0.8	0	0		0.3	0	0
		0	0		0.3	0	0
	0	0	0		0.5	0	0
	0.8	0	0		0.5	0	0
	0.1	0	0		0	0	0
					0	0	0
					0	0	0
					0.3	0	0
					0.3	0	0
					0.5	0	0
					0.5	0	0
					0.5	0	0
					0	0	0
					0	0	0
					0.8	0	0
					0.8	0	0
					0.8	0	0
					0.2	0	0
					0	290	150
					0.3	11	0
					0	0	0
					0.4	0	0
					0	0	0
					0	3.6	3.6
					0.2	3.6	0
					0.4	9.1	0
					0.2	14	0
					0.4	0	0
					0	0	0
					0.3	0	0
					0.2	9.1	0
					0.2	0	0
					0.3	0	0
					0.8	0	0
					0.8	0	0
					0.8	0	0
					0	43	9.1
					0	11	0
					0	0	0
					0.2	0	0
					0.2	0	0
					0.2	0	0
					0.2	0	0
					0	0	0
					0.8	0	0
					0.2	0	0
					0	0	0
					0.2	0	0
					0	0	0
					0	1100	7.2
					0.2	0	0
					0.7	0	0
					0.5	0	0
					0.5	0	0
					1	0	0
					0.8	0	0
					1	0	0
					0	93	3
					0	0	0
					0.8	0	0
					0	0	0
					2	23	9.1
					2	3.6	0
					0	3.6	0
					0	150	9.1
					0.2	0	0
					0.2	0	0
					0.2	0	0
					0	23	3.6
					0	0	0
					0	0	0
					0	0	0
					0.3	3.6	0
					0.4	0	0
					0.4	0	0
					0.5	0	0
						3.6	3.6
						3.6	3.6
						3.6	3.6
						3.6	3.6
						3.6	3.6
						3.6	3.6
					0	0	0
					0	0	0
					0.5	0	0
					0	0	0
					1	0	0
					0.8	0	0
					1	0	0
					0	0	0
					0.4	0	0
					0	0	0
					0	0	0
					0.4	0	0
					0.3	0	0
					0	0	0
					0	0	0
					0.3	0	0
					0.6	0	0
					0.6	0	0
					0.6	0	0
					0.6	0	0
					0.5	0	0
					0.4	0	0
					0.4	0	0
					0	0	0
					0.2	0	0
					0.6	0	0
					0.1	0	0
					0	0	0
					0.2	0	0
					0.3	0	0
					0.2	0	0
					1	0	0
					0.6	0	0
					0	0	0
					0.3	0	0
					0	15	0
					0.3	0	0
					0	240	7.3
					0	44	15
					0	0	0
					0.2	0	0
					0.2	0	0
					0.6	0	0
					0.5	0	0
					0.3	23	23
					0.3	23	23
					0	0	0
					0.5	0	0
					0.7	0	0
					0.5	0	0
					0.5	0	0
					0.5	0	0
					0.6	0	0
					0	0	0
					0.2	240	93
					0	1100	93
					0	23	0
					0	28	0
					0	7.3	3.6
					0	9.1	0
					0	3.6	0
					0	3.6	3.6
					0	0	0
					0	3.6	0
					0	93	7.3
					0	3.6	0
					1.5	0	0
					0.2	3.6	0
					0.2	0	0
					0	15	3.6
					0	3.6	0
					0.3	0	0
					0.4	0	0
					0.4	0	0
					0.8	0	0
					0.8	0	0
					0	1100	1100
					0	240	7.3
					0.1	0	0
					0.1	0	0
					0.1	28	15
					0	150	11
					0.2	0	0
					0	43	9.1
					0	15	0
					0	0	0
					0.8	0	0
					0.3	3.6	0
					0.3	0	0
					0.8	0	0
					0.3	0	0
					0	1100	1100
					0	بیش از 1101	1100
					0	0	0
					0.2	64	64
					0	64	39
					0	210	3
					0	150	9.1
					0.2	3	0
					0	0	0
					0	0	0
					0	0	0
					0	0	0
					0.2	0	0
					0.2	0	0
					0	0	0
					0	0	0
					0.5	3.6	0
					0.2	0	0
					0.3	0	0
					0.3	0	0
					0.6	0	0
